# Supplementary material for: Selective Isolation of Liver-Derived Extracellular Vesicles Redefines Performance of miRNA Biomarkers for Non-Alcoholic Fatty Liver Disease
Source: Biomedicines. 2022 Jan 17;10(1):195. doi: 10.3390/biomedicines10010195 (PMC8773667; doi:10.3390/biomedicines10010195)
Supplement: Supplementary file 1 [file biomedicines-10-00195-s001.zip]

Archive with 1 entries (1 files):
- biomedicines-1442767-supplementary.pdf
